# Supplementary material for: ﻿The genus Pycnolejeunea (Lejeuneaceae, Marchantiophyta) in Thailand, with the description of Pycnolejeuneazhuiana
Source: PhytoKeys. 2025 Jul 1;259:145–60. doi: 10.3897/phytokeys.259.156710 (PMC12238978; doi:10.3897/phytokeys.259.156710)
Supplement: XML Treatment for Pycnolejeunea contigua [file phytokeys.259.156710-treatment1.xml]

<!DOCTYPE tp:taxon-treatment
  PUBLIC "-//TaxonX//DTD Taxonomic Treatment Publishing DTD v0 20100105//EN" "tax-treatment-NSO.dtd">
<tp:taxon-treatment xmlns:tp="http://www.plazi.org/taxpub"><tp:treatment-meta><kwd-group><label>Taxon classification</label><kwd>
                <named-content content-type="kingdom">Plantae</named-content>
              </kwd><kwd>
                <named-content content-type="order">Lejeuneales</named-content>
              </kwd><kwd>
                <named-content content-type="family">Lejeuneaceae</named-content>
              </kwd></kwd-group><mixed-citation publication-type="journal"><person-group><name><surname>Promma</surname><given-names>Chatchaba</given-names></name><name><surname>Chantanaorrapint</surname><given-names>Sahut</given-names></name></person-group><article-title>﻿The genus <italic><tp:taxon-name><tp:taxon-name-part taxon-name-part-type="genus" reg="Pycnolejeunea">Pycnolejeunea</tp:taxon-name-part></tp:taxon-name></italic> (<tp:taxon-name><tp:taxon-name-part taxon-name-part-type="family">Lejeuneaceae</tp:taxon-name-part></tp:taxon-name>, <tp:taxon-name><tp:taxon-name-part taxon-name-part-type="phylum">Marchantiophyta</tp:taxon-name-part></tp:taxon-name>) in Thailand, with the description of <italic><tp:taxon-name><tp:taxon-name-part taxon-name-part-type="genus" reg="Pycnolejeunea">Pycnolejeunea</tp:taxon-name-part><tp:taxon-name-part taxon-name-part-type="species" reg="zhuiana">zhuiana</tp:taxon-name-part></tp:taxon-name></italic></article-title><source>PhytoKeys</source><day>01</day><month>07</month><year>2025</year><volume>259</volume><fpage>145</fpage><lpage>160</lpage><pub-id pub-id-type="doi">10.3897/phytokeys.259.156710</pub-id></mixed-citation></tp:treatment-meta><tp:nomenclature><label>﻿1.</label><tp:taxon-name>
              <object-id xmlns:xlink="http://www.w3.org/1999/xlink" content-type="arpha" xlink:type="simple">88F3FD8C-8437-5B1A-876B-B9D3797EDBA3</object-id>
              <tp:taxon-name-part taxon-name-part-type="genus" reg="Pycnolejeunea">Pycnolejeunea</tp:taxon-name-part>
              <tp:taxon-name-part taxon-name-part-type="species" reg="contigua">contigua</tp:taxon-name-part>
            </tp:taxon-name><tp:taxon-authority>(Nees) Grolle, J. Hattori Bot. Lab. 45: 179. 1979.</tp:taxon-authority><xref ref-type="fig" rid="F1">Figs 1</xref><xref ref-type="fig" rid="F2">, 2</xref><tp:nomenclature-citation-list><tp:nomenclature-citation><tp:taxon-name>
                  <tp:taxon-name-part taxon-name-part-type="genus" reg="Jungermannia"/>
                  <tp:taxon-name-part taxon-name-part-type="species" reg="contigua"/>
                </tp:taxon-name><comment>≡ <tp:taxon-name><tp:taxon-name-part taxon-name-part-type="genus" reg="Jungermannia">Jungermannia</tp:taxon-name-part><tp:taxon-name-part taxon-name-part-type="species" reg="contigua">contigua</tp:taxon-name-part></tp:taxon-name> Nees in Martius, Fl. Brasil. enum. plant.1(2): 360. 1833. Type: Brazil. Pará: ad corticem arborum, <italic>C.F. Martius s.n.</italic> (isotype: G [G00128260]). </comment></tp:nomenclature-citation><tp:nomenclature-citation><tp:taxon-name>
                  <tp:taxon-name-part taxon-name-part-type="genus" reg="Pycnolejeunea"/>
                  <tp:taxon-name-part taxon-name-part-type="species" reg="bancana"/>
                </tp:taxon-name><comment>= <tp:taxon-name><tp:taxon-name-part taxon-name-part-type="genus" reg="Pycnolejeunea">Pycnolejeunea</tp:taxon-name-part><tp:taxon-name-part taxon-name-part-type="species" reg="bancana">bancana</tp:taxon-name-part></tp:taxon-name> Steph., Hedwigia 35: 124. 1896. Type: Indonesia. Insula Banca, 1883, <italic>J.E. Teysmann s.n.</italic> (lectotype: G [G00281813], designated by <xref ref-type="bibr" rid="B5">He (1999)</xref>). </comment></tp:nomenclature-citation><tp:nomenclature-citation><tp:taxon-name>
                  <tp:taxon-name-part taxon-name-part-type="genus" reg="Pycnolejeunea"/>
                  <tp:taxon-name-part taxon-name-part-type="species" reg="papulosa"/>
                </tp:taxon-name><comment>= <tp:taxon-name><tp:taxon-name-part taxon-name-part-type="genus" reg="Pycnolejeunea">Pycnolejeunea</tp:taxon-name-part><tp:taxon-name-part taxon-name-part-type="species" reg="papulosa">papulosa</tp:taxon-name-part></tp:taxon-name> Steph., Hedwigia 35: 125. 1896. Type: Brazil. Pará: Caripi, <italic>R. Spruce s.n.</italic> (lectotype: G [G00128263], designated by <xref ref-type="bibr" rid="B4">Grolle (1979)</xref>; isolectotypes: G [G00128261, G00128262], JE, M, W). </comment></tp:nomenclature-citation><tp:nomenclature-citation><tp:taxon-name>
                  <tp:taxon-name-part taxon-name-part-type="genus" reg="Pycnolejeunea"/>
                  <tp:taxon-name-part taxon-name-part-type="species" reg="densiuscula"/>
                </tp:taxon-name><comment>= <tp:taxon-name><tp:taxon-name-part taxon-name-part-type="genus" reg="Pycnolejeunea">Pycnolejeunea</tp:taxon-name-part><tp:taxon-name-part taxon-name-part-type="species" reg="densiuscula">densiuscula</tp:taxon-name-part></tp:taxon-name> Spruce ex Steph., Sp. Hepat. 5: 613. 1914. Type: Brazil. Pará: Silva Amazonica, Santarém, Dec 1849, <italic>R. Spruce s.n.</italic> (lectotype: G [G00128259] designated by <xref ref-type="bibr" rid="B4">Grolle (1979)</xref>; isotype: G [G00128258], JE, M). </comment></tp:nomenclature-citation><tp:nomenclature-citation><tp:taxon-name>
                  <tp:taxon-name-part taxon-name-part-type="genus" reg="Pycnolejeunea"/>
                  <tp:taxon-name-part taxon-name-part-type="species" reg="ocellata"/>
                </tp:taxon-name><comment>= <tp:taxon-name><tp:taxon-name-part taxon-name-part-type="genus" reg="Pycnolejeunea">Pycnolejeunea</tp:taxon-name-part><tp:taxon-name-part taxon-name-part-type="species" reg="ocellata">ocellata</tp:taxon-name-part></tp:taxon-name> Steph., Sp. Hepat. 5: 614. 1914. Type: Cuba. <italic>C. Wright s.n.</italic> (lectotype: G [G00128226], designated by <xref ref-type="bibr" rid="B5">He (1999)</xref>; isolectotype: JE [JE04002710]). </comment></tp:nomenclature-citation></tp:nomenclature-citation-list></tp:nomenclature><tp:treatment-sec sec-type="description" id="SECID0EMAAE"><title>Description.</title><p><bold><italic>Plants</italic></bold> whitish-green or light green when fresh, yellowish-brown or light brown in dry condition; shoots 0.9–1.5 mm wide, usually scarcely and irregularly branched; branches <italic><tp:taxon-name><tp:taxon-name-part taxon-name-part-type="genus" reg="Lejeunea">Lejeunea</tp:taxon-name-part></tp:taxon-name></italic>-type. <bold><italic>Stems</italic></bold> 100–130 µm diameter, in transverse section with 9(–10) epidermal cells, surrounding 14–18 medullary cells, epidermal cells larger than medullary cells; cell walls pale brown or yellowish-brown, thick-walled, with triangular to bulging trigones, wall between trigones with thin to rather thick continuous thickenings; ventral merophyte 2 cells wide. <bold><italic>Rhizoids</italic></bold> at base of underleaves, few, tufted, usually hyaline, rhizoid disc not seen. <bold><italic>Leaves</italic></bold> closely imbricate, when moist, wide-spreading. <bold><italic>Leaf lobes</italic></bold> ovate to oblong-ovate, rarely falcate-ovate, 725–827 µm long, 544–617 µm wide, dorsal margin arched, ventral margin arched, margin entire to slightly crenulate with projecting cells, apex rounded, incurved. Lobe cells convex or weakly mammillose on dorsal side, thin-walled, with small to large triangular trigones, intermediate thickenings absent or occasionally seen in the basal cells; marginal cells rectangular or quadrate, 16.5–20.8 × 15.0–23.7 µm; median cells hexagonal to rounded, 22.5–37.0 × 21.5–38.5 µm, basal cells hexagonal to rectangular, 22.0–45.8 × 20.0–30.0 µm; ocelli rectangular to long hexagonal, 47–65 × 25–40 µm, (0–)1–5 per leaf lobe, basal, aggregated or isolated; oil bodies 3–5 per cell, long ellipsoidal to ovoid-cylindrical, 10.4–19.8 × 3.7–5.1 µm, <italic><tp:taxon-name><tp:taxon-name-part taxon-name-part-type="genus" reg="Calypogeia">Calypogeia</tp:taxon-name-part></tp:taxon-name></italic>-type, coarsely granular. <bold><italic>Lobules</italic></bold> small, ovate, 152–182 µm long, 120–135 µm wide, inflated, 0.2–0.3 of lobe length, free margin slightly involute, formed by 5–7 elongated cells, apex semicircular, apical tooth short, 1-celled, obtuse, keel arched or nearly straight, lobule cells smooth or slightly convex. <bold><italic>Underleaves</italic></bold> imbricate, rarely contiguous, suborbicular to reniform, 287–330 µm long, 416–458 µm wide, wider than long, 3–5 of stem width, bifid to 1/2 of its length, lobes triangular with acute to obtuse apex, margin nearly entire or bluntly toothed at side, sinus V-shaped, bases rounded to cuneate, insertion line arched. <bold><italic>Asexual reproduction</italic></bold> by unmodified caducous leaves, lobules remain attached to the stem; or modified caducous leaves arising from upright flagelliform shoots on branch apices, smaller than ordinary leaves, margins usually with 1-celled rhizoids. <bold><italic>Sexuality</italic></bold> autoicous. <bold><italic>Androecia, gynoecia and sporophytes</italic></bold> not seen.</p><fig id="F1" position="float" orientation="portrait"><object-id xmlns:xlink="http://www.w3.org/1999/xlink" content-type="doi" xlink:type="simple">10.3897/phytokeys.259.156710.figure1</object-id><object-id xmlns:xlink="http://www.w3.org/1999/xlink" content-type="arpha" xlink:type="simple">C8BE17B2-14B1-5F96-954A-4F5AD78539DA</object-id><label>Figure 1.</label><caption><p><italic><tp:taxon-name><tp:taxon-name-part taxon-name-part-type="genus" reg="Pycnolejeunea">Pycnolejeunea</tp:taxon-name-part><tp:taxon-name-part taxon-name-part-type="species" reg="contigua">contigua</tp:taxon-name-part></tp:taxon-name></italic> (Nees) Grolle. <bold>A.</bold> Portion of sterile plant, ventral view; <bold>B.</bold> Portion of sterile plant with flagelliform shoot, ventral view; <bold>C.</bold> Transverse section of stem; <bold>D–F.</bold> Lateral leaves; <bold>G.</bold> Cells from basal and near middle portion of leaf, dorsal view; <bold>H.</bold> Cells from apical leaf margin; <bold>I.</bold> Leaf lobule; <bold>J–M.</bold> Underleaves. Drawn by C. Promma; based on <italic>C. Promma &amp; K. Chanakarn 20250215-28B</italic> (PSU).</p></caption><graphic xmlns:xlink="http://www.w3.org/1999/xlink" xlink:href="phytokeys-259-145_article-156710__-g001.jpg" position="float" orientation="portrait" xlink:type="simple" id="oo_1364658.jpg"><uri content-type="original_file" xlink:type="simple">https://binary.pensoft.net/fig/1364658</uri></graphic></fig><fig id="F2" position="float" orientation="portrait"><object-id xmlns:xlink="http://www.w3.org/1999/xlink" content-type="doi" xlink:type="simple">10.3897/phytokeys.259.156710.figure2</object-id><object-id xmlns:xlink="http://www.w3.org/1999/xlink" content-type="arpha" xlink:type="simple">E24E2B90-9EAC-51B9-809C-1B8F56D39FDA</object-id><label>Figure 2.</label><caption><p><italic><tp:taxon-name><tp:taxon-name-part taxon-name-part-type="genus" reg="Pycnolejeunea">Pycnolejeunea</tp:taxon-name-part><tp:taxon-name-part taxon-name-part-type="species" reg="contigua">contigua</tp:taxon-name-part></tp:taxon-name></italic> (Nees) Grolle. <bold>A.</bold> Portion of sterile plant, ventral view; <bold>B.</bold> Portion of sterile plant with flagelliform shoot, ventral view; <bold>C.</bold> Flagelliform shoot; <bold>D.</bold> Portion of sterile plant, showing underleaves; <bold>E.</bold> Underleaf; <bold>F.</bold> Lateral leaf; <bold>G.</bold> Leaf lobule; <bold>H.</bold> Transverse section of leaf; <bold>I.</bold> Transverse section of stem; <bold>J–M.</bold> Cells from basal portion of leaf, showing ocelli. Photographed by C. Promma; based on <italic>C. Promma &amp; K. Chanakarn 20250215-28B</italic> (PSU).</p></caption><graphic xmlns:xlink="http://www.w3.org/1999/xlink" xlink:href="phytokeys-259-145_article-156710__-g002.jpg" position="float" orientation="portrait" xlink:type="simple" id="oo_1364659.jpg"><uri content-type="original_file" xlink:type="simple">https://binary.pensoft.net/fig/1364659</uri></graphic></fig></tp:treatment-sec><tp:treatment-sec sec-type="distribution" id="SECID0E4EAE"><title>Distribution, habitat and ecology.</title><p>Pantropical (<xref ref-type="bibr" rid="B5">He 1999</xref>; <xref ref-type="bibr" rid="B2">Bastos et al. 2020</xref>). In Thailand, <italic><tp:taxon-name><tp:taxon-name-part taxon-name-part-type="genus" reg="Pycnolejeunea">Pycnolejeunea</tp:taxon-name-part><tp:taxon-name-part taxon-name-part-type="species" reg="contigua">contigua</tp:taxon-name-part></tp:taxon-name></italic> was found on tree trunks and branches in forest gaps, along forest margins or open habitats in coastal sand dune and tropical lowland forests, ranging from sea level to 480 m above sea level.</p></tp:treatment-sec><tp:treatment-sec sec-type="Taxonomic notes" id="SECID0EWFAE"><title>Taxonomic notes.</title><p><italic><tp:taxon-name><tp:taxon-name-part taxon-name-part-type="genus" reg="Pycnolejeunea">Pycnolejeunea</tp:taxon-name-part><tp:taxon-name-part taxon-name-part-type="species" reg="contigua">contigua</tp:taxon-name-part></tp:taxon-name></italic> is a widely distributed species distinguished by its pale to glossy brownish plants, 1–5 basal ocelli per leaf lobe (aggregated or isolated) and large broadly ovate to reniform underleaves that almost completely cover the lobules. Asexual reproduction occurs via unmodified caducous leaves with lobules remaining attached to the stem and usually by modified caducous leaves arising from flagelliform shoots.</p><p>In Thailand, <italic><tp:taxon-name><tp:taxon-name-part taxon-name-part-type="genus" reg="Pycnolejeunea">P.</tp:taxon-name-part><tp:taxon-name-part taxon-name-part-type="species" reg="contigua">contigua</tp:taxon-name-part></tp:taxon-name></italic> is most similar to <italic><tp:taxon-name><tp:taxon-name-part taxon-name-part-type="genus" reg="Pycnolejeunea">P.</tp:taxon-name-part><tp:taxon-name-part taxon-name-part-type="species" reg="grandiocellata">grandiocellata</tp:taxon-name-part></tp:taxon-name></italic>, sharing several vegetative features such as ovate to oblong leaf lobes, 2-celled wide ventral merophytes and smooth to slightly convex lobule cells. However, <italic><tp:taxon-name><tp:taxon-name-part taxon-name-part-type="genus" reg="Pycnolejeunea">P.</tp:taxon-name-part><tp:taxon-name-part taxon-name-part-type="species" reg="contigua">contigua</tp:taxon-name-part></tp:taxon-name></italic> differs in having 1–5 ocelli which are basal in position, whereas <italic><tp:taxon-name><tp:taxon-name-part taxon-name-part-type="genus" reg="Pycnolejeunea">P.</tp:taxon-name-part><tp:taxon-name-part taxon-name-part-type="species" reg="grandiocellata">grandiocellata</tp:taxon-name-part></tp:taxon-name></italic> exhibits more ocelli (4–15) suprabasal ocelli commonly aggregated from the base to the ventral half of the lobe. Additionally, the presence of modified caducous leaves (flagelliform shoots) in <italic><tp:taxon-name><tp:taxon-name-part taxon-name-part-type="genus" reg="Pycnolejeunea">P.</tp:taxon-name-part><tp:taxon-name-part taxon-name-part-type="species" reg="contigua">contigua</tp:taxon-name-part></tp:taxon-name></italic> further distinguishes it from <italic><tp:taxon-name><tp:taxon-name-part taxon-name-part-type="genus" reg="Pycnolejeunea">P.</tp:taxon-name-part><tp:taxon-name-part taxon-name-part-type="species" reg="grandiocellata">grandiocellata</tp:taxon-name-part></tp:taxon-name></italic>, which produces only unmodified caducous leaves.</p></tp:treatment-sec><tp:treatment-sec sec-type="material" id="SECID0ELIAE"><title>Specimens examined.</title><p>Thailand. Phang Nga: Hat Thai Mueang - Khao Lampi National Park, <named-content xmlns:xlink="http://www.w3.org/1999/xlink" content-type="dwc:verbatimCoordinates" xlink:type="simple"><named-content content-type="geo-json" specific-use="{&#34;type&#34;:&#34;Point&#34;,&#34;coordinates&#34;:[98.228120,8.485872]}" id="NCID0EUIAE" xlink:type="simple">8°29.1523'N, 98°13.6872'E</named-content></named-content>, 18 m elev., 10 Oct 2015, <italic>O. Suwanmala 111, 119A</italic> (PSU); <named-content xmlns:xlink="http://www.w3.org/1999/xlink" content-type="dwc:verbatimCoordinates" xlink:type="simple"><named-content content-type="geo-json" specific-use="{&#34;type&#34;:&#34;Point&#34;,&#34;coordinates&#34;:[98.229342,8.483517]}" id="NCID0E5IAE" xlink:type="simple">8°29.011'N, 98°13.7605'E</named-content></named-content>, 13 m elev., 30 Jan 2016, <italic>O. Suwanmala 186</italic> (PSU); Krabi: Hat Noppharat Thara - Mu Ko Phi Phi National Park, Khao Ngon Nak Mountain, <named-content xmlns:xlink="http://www.w3.org/1999/xlink" content-type="dwc:verbatimCoordinates" xlink:type="simple"><named-content content-type="geo-json" specific-use="{&#34;type&#34;:&#34;Point&#34;,&#34;coordinates&#34;:[98.774500,8.087945]}" id="NCID0EIJAE" xlink:type="simple">8°5.2767'N, 98°46.47'E</named-content></named-content>, 480 m elev., 24 Mar 2018, <italic>A. Senayai 75a, 126b</italic> (BKF, PSU); 12 Oct 2018, <italic>A. Senayai 212</italic> (BKF, PSU); <named-content xmlns:xlink="http://www.w3.org/1999/xlink" content-type="dwc:verbatimCoordinates" xlink:type="simple"><named-content content-type="geo-json" specific-use="{&#34;type&#34;:&#34;Point&#34;,&#34;coordinates&#34;:[98.774500,8.087945]}" id="NCID0EUJAE" xlink:type="simple">8°5.2767'N, 98°46.47'E</named-content></named-content>, 480 m elev., 15 Feb 2025; <italic>C. Promma &amp; K. Chanakarn 20250215-19, 20250215-28B</italic> (PSU); Yala: Betong, Ban Piyamit 2, 14 Jun 2013, <italic>S. Chantanaorrapint &amp; C. Promma 2515</italic> (PSU).</p></tp:treatment-sec><ref-list><ref id="B5"><mixed-citation xmlns:xlink="http://www.w3.org/1999/xlink" xlink:type="simple"><person-group><name name-style="western"><surname>He</surname><given-names>X-L</given-names></name></person-group> (<year>1999</year>) <article-title>A taxonomic monograph of the genus <italic><tp:taxon-name><tp:taxon-name-part taxon-name-part-type="genus">Pycnolejeunea</tp:taxon-name-part></tp:taxon-name></italic> (<tp:taxon-name><tp:taxon-name-part taxon-name-part-type="family">Lejeuneaceae</tp:taxon-name-part></tp:taxon-name>, <tp:taxon-name><tp:taxon-name-part taxon-name-part-type="class">Hepaticae</tp:taxon-name-part></tp:taxon-name>).</article-title><source>Acta Botanica Fennica</source><volume>163</volume>: <fpage>1</fpage>–<lpage>77</lpage>.</mixed-citation></ref><ref id="B4"><mixed-citation xmlns:xlink="http://www.w3.org/1999/xlink" xlink:type="simple"><person-group><name name-style="western"><surname>Grolle</surname><given-names>R</given-names></name></person-group> (<year>1979</year>) <article-title>Miscellanea Hepaticologica 181–190.</article-title><source>The Journal of the Hattori Botanical Laboratory</source><volume>45</volume>: <fpage>173</fpage>–<lpage>183</lpage>.</mixed-citation></ref><ref id="B2"><mixed-citation xmlns:xlink="http://www.w3.org/1999/xlink" xlink:type="simple"><person-group><name name-style="western"><surname>Bastos</surname><given-names>CJP</given-names></name><name name-style="western"><surname>Gentil</surname><given-names>AL</given-names></name><name name-style="western"><surname>Sierra</surname><given-names>AM</given-names></name><name name-style="western"><surname>Zartman</surname><given-names>CE</given-names></name></person-group> (<year>2020</year>) Synopsis of the genus <italic><tp:taxon-name><tp:taxon-name-part taxon-name-part-type="genus">Pycnolejeunea</tp:taxon-name-part></tp:taxon-name></italic> (Spruce) Schiffn. (<tp:taxon-name><tp:taxon-name-part taxon-name-part-type="family">Lejeuneaceae</tp:taxon-name-part></tp:taxon-name>, <tp:taxon-name><tp:taxon-name-part taxon-name-part-type="phylum">Marchantiophyta</tp:taxon-name-part></tp:taxon-name>) in Brazil. Hoehnea 47: e1132019. <ext-link xlink:href="10.1590/2236-8906-113/2019" ext-link-type="doi" xlink:type="simple">https://doi.org/10.1590/2236-8906-113/2019</ext-link></mixed-citation></ref></ref-list></tp:taxon-treatment>
