# Supplementary material for: ﻿The genus Pycnolejeunea (Lejeuneaceae, Marchantiophyta) in Thailand, with the description of Pycnolejeuneazhuiana
Source: PhytoKeys. 2025 Jul 1;259:145–60. doi: 10.3897/phytokeys.259.156710 (PMC12238978; doi:10.3897/phytokeys.259.156710)
Supplement: XML Treatment for Pycnolejeunea zhuiana [file phytokeys.259.156710-treatment3.xml]

<!DOCTYPE tp:taxon-treatment
  PUBLIC "-//TaxonX//DTD Taxonomic Treatment Publishing DTD v0 20100105//EN" "tax-treatment-NSO.dtd">
<tp:taxon-treatment xmlns:tp="http://www.plazi.org/taxpub"><tp:treatment-meta><kwd-group><label>Taxon classification</label><kwd>
                <named-content content-type="kingdom">Plantae</named-content>
              </kwd><kwd>
                <named-content content-type="order">Lejeuneales</named-content>
              </kwd><kwd>
                <named-content content-type="family">Lejeuneaceae</named-content>
              </kwd></kwd-group><mixed-citation publication-type="journal"><person-group><name><surname>Promma</surname><given-names>Chatchaba</given-names></name><name><surname>Chantanaorrapint</surname><given-names>Sahut</given-names></name></person-group><article-title>﻿The genus <italic><tp:taxon-name><tp:taxon-name-part taxon-name-part-type="genus" reg="Pycnolejeunea">Pycnolejeunea</tp:taxon-name-part></tp:taxon-name></italic> (<tp:taxon-name><tp:taxon-name-part taxon-name-part-type="family">Lejeuneaceae</tp:taxon-name-part></tp:taxon-name>, <tp:taxon-name><tp:taxon-name-part taxon-name-part-type="phylum">Marchantiophyta</tp:taxon-name-part></tp:taxon-name>) in Thailand, with the description of <italic><tp:taxon-name><tp:taxon-name-part taxon-name-part-type="genus" reg="Pycnolejeunea">Pycnolejeunea</tp:taxon-name-part><tp:taxon-name-part taxon-name-part-type="species" reg="zhuiana">zhuiana</tp:taxon-name-part></tp:taxon-name></italic></article-title><source>PhytoKeys</source><day>01</day><month>07</month><year>2025</year><volume>259</volume><fpage>145</fpage><lpage>160</lpage><pub-id pub-id-type="doi">10.3897/phytokeys.259.156710</pub-id></mixed-citation></tp:treatment-meta><tp:nomenclature><label>﻿3.</label><tp:taxon-name>
              <object-id xmlns:xlink="http://www.w3.org/1999/xlink" content-type="arpha" xlink:type="simple">89C57BD5-CCB9-501A-856F-0CE66FBC350A</object-id>
              <tp:taxon-name-part taxon-name-part-type="genus" reg="Pycnolejeunea">Pycnolejeunea</tp:taxon-name-part>
              <tp:taxon-name-part taxon-name-part-type="species" reg="zhuiana">zhuiana</tp:taxon-name-part>
            </tp:taxon-name><tp:taxon-authority>Promma &amp; Chantanaorr.</tp:taxon-authority><tp:taxon-status xmlns:xlink="http://www.w3.org/1999/xlink" xlink:type="simple">sp. nov.</tp:taxon-status><xref ref-type="fig" rid="F5">Figs 5</xref><xref ref-type="fig" rid="F6">, 6</xref><xref ref-type="fig" rid="F7">, 7</xref></tp:nomenclature><tp:treatment-sec sec-type="type material" id="SECID0E1WAE"><title>Type material.</title><p>Thailand. Krabi: Hat Noppharat Thara - Mu Ko Phi Phi National Park, Khao Ngon Nak Mountain, <named-content xmlns:xlink="http://www.w3.org/1999/xlink" content-type="dwc:verbatimCoordinates" xlink:type="simple"><named-content content-type="geo-json" specific-use="{&#34;type&#34;:&#34;Point&#34;,&#34;coordinates&#34;:[98.774500,8.087945]}" id="NCID0EDXAE" xlink:type="simple">8°5.2767'N, 98°46.47'E</named-content></named-content>, 480 m elev., 15 Feb 2025, <italic>C. Promma &amp; K. Chanakarn 20250215-30</italic> (holotype: PSU!; isotypes: BKF!, NICH!).</p><fig id="F5" position="float" orientation="portrait"><object-id xmlns:xlink="http://www.w3.org/1999/xlink" content-type="doi" xlink:type="simple">10.3897/phytokeys.259.156710.figure5</object-id><object-id xmlns:xlink="http://www.w3.org/1999/xlink" content-type="arpha" xlink:type="simple">C078777D-E263-5E4E-98F3-BE4430327F5F</object-id><label>Figure 5.</label><caption><p><italic><tp:taxon-name><tp:taxon-name-part taxon-name-part-type="genus" reg="Pycnolejeunea">Pycnolejeunea</tp:taxon-name-part><tp:taxon-name-part taxon-name-part-type="species" reg="zhuiana">zhuiana</tp:taxon-name-part></tp:taxon-name></italic> Promma &amp; Chantanaorr. sp. nov. <bold>A.</bold> Portion of sterile plant, ventral view; <bold>B.</bold> Portion of fertile plant, ventral view; <bold>C.</bold> Transverse sections of stem; <bold>D–G.</bold> Lateral leaves; <bold>H.</bold> Cells from basal and near middle portion of leaf, dorsal view; <bold>I.</bold> Cells from apical leaf margin; <bold>J–L.</bold> Leaf lobules; <bold>L.</bold> Leaf lobule from inner side with hyaline papilla; <bold>M–O.</bold> Underleaves; <bold>P, Q.</bold> Androecia; <bold>R.</bold> Gynoecium; <bold>S.</bold> Perianth; <bold>T, U.</bold> Female bracts; <bold>V.</bold> Female bracteole. Drawn by C. Promma; based on <italic>C. Promma &amp; K. Chanakarn 20250215-30</italic> (PSU).</p></caption><graphic xmlns:xlink="http://www.w3.org/1999/xlink" xlink:href="phytokeys-259-145_article-156710__-g005.jpg" position="float" orientation="portrait" xlink:type="simple" id="oo_1364662.jpg"><uri content-type="original_file" xlink:type="simple">https://binary.pensoft.net/fig/1364662</uri></graphic></fig></tp:treatment-sec><tp:treatment-sec sec-type="diagnosis" id="SECID0EAZAE"><title>Diagnosis.</title><p><italic><tp:taxon-name><tp:taxon-name-part taxon-name-part-type="genus" reg="Pycnolejeunea">Pycnolejeunea</tp:taxon-name-part><tp:taxon-name-part taxon-name-part-type="species" reg="zhuiana">zhuiana</tp:taxon-name-part></tp:taxon-name></italic> similar to <italic><tp:taxon-name><tp:taxon-name-part taxon-name-part-type="genus" reg="Pycnolejeunea">P.</tp:taxon-name-part><tp:taxon-name-part taxon-name-part-type="species" reg="papillosa">papillosa</tp:taxon-name-part></tp:taxon-name></italic>, but differs in having 1–8 ocelli per leaf lobe, stems in transverse section composed of 9–11 epidermal cells surrounding 13–15 medullary cells and male bracteoles occurring along nearly the whole of the androecial branch length.</p><fig id="F6" position="float" orientation="portrait"><object-id xmlns:xlink="http://www.w3.org/1999/xlink" content-type="doi" xlink:type="simple">10.3897/phytokeys.259.156710.figure6</object-id><object-id xmlns:xlink="http://www.w3.org/1999/xlink" content-type="arpha" xlink:type="simple">DD03B4B3-DE91-5FFE-B722-36E2A076E302</object-id><label>Figure 6.</label><caption><p><italic><tp:taxon-name><tp:taxon-name-part taxon-name-part-type="genus" reg="Pycnolejeunea">Pycnolejeunea</tp:taxon-name-part><tp:taxon-name-part taxon-name-part-type="species" reg="zhuiana">zhuiana</tp:taxon-name-part></tp:taxon-name></italic> Promma &amp; Chantanaorr. sp. nov. <bold>A, B.</bold> Portions of sterile plants, ventral view; <bold>B.</bold> Showing underleaves; <bold>C.</bold> Portion of fertile plant, ventral view; <bold>D.</bold> Androecium; <bold>E.</bold> Portions of sterile plants, showing lobule; <bold>F.</bold> Lateral leaf; <bold>G.</bold> Leaf lobule; <bold>H.</bold> Underleaf; <bold>I.</bold> Perianth; <bold>J, K.</bold> Female bracts; <bold>L.</bold> Female bracteole; <bold>M–O.</bold> Cells from basal portion of leaf, showing ocelli; <bold>P.</bold> Cells from middle portion of leaf, ventral view; <bold>Q.</bold> Transverse sections of stem and lobule; <bold>R.</bold> Transverse section of leaf. Photographed by C. Promma; based on <italic>C. Promma &amp; K. Chanakarn 20250215-30</italic> (PSU).</p></caption><graphic xmlns:xlink="http://www.w3.org/1999/xlink" xlink:href="phytokeys-259-145_article-156710__-g006.jpg" position="float" orientation="portrait" xlink:type="simple" id="oo_1364663.jpg"><uri content-type="original_file" xlink:type="simple">https://binary.pensoft.net/fig/1364663</uri></graphic></fig></tp:treatment-sec><tp:treatment-sec sec-type="description" id="SECID0EU2AE"><title>Description.</title><p><bold><italic>Plants</italic></bold> whitish-green or light green when fresh, yellowish-brown or light brown in dry condition; shoots with leaves 0.71–1.32 mm wide; usually scarcely and irregularly branched; branches <italic><tp:taxon-name><tp:taxon-name-part taxon-name-part-type="genus" reg="Lejeunea">Lejeunea</tp:taxon-name-part></tp:taxon-name></italic>-type. <bold><italic>Stems</italic></bold> 117–132 µm diameter, in transverse section with 9–11 epidermal cells, surrounding 13–15 medullary cells, epidermal cells larger than medullary cells; cell walls pale brown or yellowish-brown, thick-walled, with triangular to bulging trigones, wall between trigones with thin to rather thick continuous thickenings; ventral merophyte 2 cells wide. <bold><italic>Rhizoids</italic></bold> at base of underleaves, few, tufted, usually hyaline, rhizoid disc not seen. <bold><italic>Leaves</italic></bold> imbricate, wide-spreading when moist. <bold><italic>Leaf lobes</italic></bold> ovate to oblong-ovate, occasionally falcate-ovate, 563–698 µm long, 429–512 µm wide, dorsal margin broadly arched, ventral margin slightly to strongly arched, margin entire or conspicuously crenulate with projecting cells, apex rounded, incurved. Lobe cells strongly mammillose on dorsal side, thin-walled, with small to large triangular trigones, intermediate thickenings absent or occasionally seen in the basal cells; marginal cells rectangular or quadrate, 12.5–20.5 × 12–18 µm, median cells hexagonal to rounded, 20.5–34.0 × 19.0–27.5 µm, basal cells hexagonal to rectangular, 22.0–42.6 × 20.0–30.5 µm; ocelli rectangular to long hexagonal, 35.0–61.7 × 23.6–36.0 µm, 1–8 per leaf lobe, basal, aggregated or isolated; oil bodies 2–5 per cell, long ellipsoidal to ovoid-cylindrical, 7.0–19.0 × 4.0–7.0 µm, <italic><tp:taxon-name><tp:taxon-name-part taxon-name-part-type="genus" reg="Calypogeia">Calypogeia</tp:taxon-name-part></tp:taxon-name></italic>-type, coarsely granular. <bold><italic>Lobule</italic></bold> small, ovate, 138–170 µm long, 125–156 µm wide, strongly inflated, 0.20–0.25 of lobe length, free margin slightly involute, formed by 5–6 elongated cells, apex semicircular, apical tooth short, obtuse; keel strongly arched, papillose; lobule cells strongly unipapillose. <bold><italic>Underleaves</italic></bold> contiguous to imbricate, sometimes slightly remote, suborbicular to subreniform, 234–316 µm long, 257–360 µm wide, wider than long, 3.0–3.5 of stem width, bifid to 1/3–1/2 of its length, lobes triangular with acute to obtuse apex, margin nearly entire, rarely bluntly toothed at side, sinus V-shaped, bases rounded to cuneate, insertion line arched. <bold><italic>Asexual reproduction</italic></bold> by unmodified caducous leaves, lobules remain attached to the stem. <bold><italic>Sexuality</italic></bold> autoicous. <bold><italic>Androecia</italic></bold> on short branches, terminal or intercalary on branches, inflated, spicate, 515–913 µm long, 408–561 µm wide; bracts in 3–5 pairs, densely imbricate, isolobous; bracteoles occurring nearly throughout androecium, composed of 2(–3) bilobed bracteoles restricted at the base of the branch and 1–2 reduced once above. <bold><italic><tp:taxon-name><tp:taxon-name-part taxon-name-part-type="genus" reg="Gynoecia">Gynoecia</tp:taxon-name-part></tp:taxon-name></italic></bold> on short branches, with 1 subfloral innovation; bracts in one pair, subequal in size, bract lobe obovate, 526–822 µm long, 317–488 µm wide, apex rounded, incurved, margin entire, ocelli 0–14 per lobe, isolated; bract lobules lingulate, narrowly oblong to ovate, 330–442 µm long, 132–258 µm wide, 0.6–0.8 of lobe length, ca. 2/3 of the bract-lobe area, apex acute to broadly obtuse, keel slightly arched, short; bracteole shortly connate with the bracts at the base on one side or rarely on both sides, ovate to obovate, 418–587 µm long, 276–409 µm wide, apex usually emarginate or slightly bifid, lobe acute, margin entire; perianths obovate, ca. 0.5 emergent beyond bracts or sometimes almost entirely covered by bracts, 664–921 µm long, 464–624 µm wide, inflated, 5-keeled, keels crenulate or rough from projecting cells, apex usually truncate, beak short. <bold><italic>Sporophytes</italic></bold> not seen.</p><fig id="F7" position="float" orientation="portrait"><object-id xmlns:xlink="http://www.w3.org/1999/xlink" content-type="doi" xlink:type="simple">10.3897/phytokeys.259.156710.figure7</object-id><object-id xmlns:xlink="http://www.w3.org/1999/xlink" content-type="arpha" xlink:type="simple">2F22B7A8-7CAA-5823-803C-F6B4B1AB2343</object-id><label>Figure 7.</label><caption><p><italic><tp:taxon-name><tp:taxon-name-part taxon-name-part-type="genus" reg="Pycnolejeunea">Pycnolejeunea</tp:taxon-name-part><tp:taxon-name-part taxon-name-part-type="species" reg="zhuiana">zhuiana</tp:taxon-name-part></tp:taxon-name></italic> Promma &amp; Chantanaorr. sp. nov. (SEM). <bold>A–C.</bold> Portions of sterile plants; <bold>A, B.</bold> Ventral views; <bold>C.</bold> Dorsal view; <bold>D.</bold> Androecium; <bold>E.</bold> Leaf lobule; <bold>F.</bold> Cells from middle portion of leaf, dorsal view. Photographed by C. Promma; based on <italic>C. Promma &amp; K. Chanakarn 20250215-30</italic> (PSU).</p></caption><graphic xmlns:xlink="http://www.w3.org/1999/xlink" xlink:href="phytokeys-259-145_article-156710__-g007.jpg" position="float" orientation="portrait" xlink:type="simple" id="oo_1364664.jpg"><uri content-type="original_file" xlink:type="simple">https://binary.pensoft.net/fig/1364664</uri></graphic></fig></tp:treatment-sec><tp:treatment-sec sec-type="etymology" id="SECID0EI6AE"><title>Etymology.</title><p>The specific epithet “<italic><tp:taxon-name><tp:taxon-name-part taxon-name-part-type="genus" reg="Pycnolejeunea"/><tp:taxon-name-part taxon-name-part-type="species" reg="zhuiana">zhuiana</tp:taxon-name-part></tp:taxon-name></italic>” honours Prof. Dr. Rui-Liang Zhu of East China Normal University, Shanghai (China), who has dedicated his entire life to the study of bryophytes, particularly in the taxonomy and systematics of <tp:taxon-name><tp:taxon-name-part taxon-name-part-type="family">Lejeuneaceae</tp:taxon-name-part></tp:taxon-name> and the advancement of liverwort research in Asia.</p></tp:treatment-sec><tp:treatment-sec sec-type="distribution" id="SECID0E46AE"><title>Distribution, habitat and ecology.</title><p>Endemic to peninsular Thailand. So far known only from its type locality at Khao Ngon Nak Mountain, Hat Noppharat Thara - Mu Ko Phi Phi National Park, Krabi Province; however, it may also occur in other areas in southern Thailand with a similar vegetation type. <italic><tp:taxon-name><tp:taxon-name-part taxon-name-part-type="genus" reg="Pycnolejeunea">Pycnolejeunea</tp:taxon-name-part><tp:taxon-name-part taxon-name-part-type="species" reg="zhuiana">zhuiana</tp:taxon-name-part></tp:taxon-name></italic> was found growing on tree trunks in tropical lowland forests dominated by <italic><tp:taxon-name><tp:taxon-name-part taxon-name-part-type="genus" reg="Baeckea">Baeckea</tp:taxon-name-part><tp:taxon-name-part taxon-name-part-type="species" reg="frutescens">frutescens</tp:taxon-name-part></tp:taxon-name></italic> L., <italic><tp:taxon-name><tp:taxon-name-part taxon-name-part-type="genus" reg="Podocarpus">Podocarpus</tp:taxon-name-part><tp:taxon-name-part taxon-name-part-type="species" reg="neriifolius">neriifolius</tp:taxon-name-part></tp:taxon-name></italic> D.Don. and <italic><tp:taxon-name><tp:taxon-name-part taxon-name-part-type="genus" reg="Syzygium">Syzygium</tp:taxon-name-part><tp:taxon-name-part taxon-name-part-type="species" reg="antisepticum">antisepticum</tp:taxon-name-part></tp:taxon-name></italic> (Blume) Merr. &amp; L.M. Perry., at elevations of 380–480 m. It is often found growing in association with <italic><tp:taxon-name><tp:taxon-name-part taxon-name-part-type="genus" reg="Lejeunea">Lejeunea</tp:taxon-name-part><tp:taxon-name-part taxon-name-part-type="species" reg="flava">flava</tp:taxon-name-part></tp:taxon-name></italic> (Sw.) Nees and <italic><tp:taxon-name><tp:taxon-name-part taxon-name-part-type="genus" reg="Pycnolejeunea">P.</tp:taxon-name-part><tp:taxon-name-part taxon-name-part-type="species" reg="contigua">contigua</tp:taxon-name-part></tp:taxon-name></italic>.</p></tp:treatment-sec><tp:treatment-sec sec-type="Taxonomic notes" id="SECID0EGCAG"><title>Taxonomic notes.</title><p><italic><tp:taxon-name><tp:taxon-name-part taxon-name-part-type="genus" reg="Pycnolejeunea">Pycnolejeunea</tp:taxon-name-part><tp:taxon-name-part taxon-name-part-type="species" reg="zhuiana">zhuiana</tp:taxon-name-part></tp:taxon-name></italic> is readily distinguished by a combination of the following characters: ventral merophyte consistently 2 cells wide; oblong-ovate to oblong leaf lobes; strongly mammillose on dorsal side of leaf lobe cells; presence of 1–8 ocelli per leaf lobe which are either aggregated or isolated at the basal region of the lobe; the strongly papillate lobules with 5–6 elongate cells along the free margin; and male bracteoles occurring nearly throughout the androecial branch.</p><p><italic><tp:taxon-name><tp:taxon-name-part taxon-name-part-type="genus" reg="Pycnolejeunea">Pycnolejeunea</tp:taxon-name-part><tp:taxon-name-part taxon-name-part-type="species" reg="zhuiana">zhuiana</tp:taxon-name-part></tp:taxon-name></italic> can be confused with <italic><tp:taxon-name><tp:taxon-name-part taxon-name-part-type="genus" reg="Pycnolejeunea">P.</tp:taxon-name-part><tp:taxon-name-part taxon-name-part-type="species" reg="papillosa">papillosa</tp:taxon-name-part></tp:taxon-name></italic> from tropical America, which also have papillose lobues and unipapillose leaf cells. However, <italic><tp:taxon-name><tp:taxon-name-part taxon-name-part-type="genus" reg="Pycnolejeunea">P.</tp:taxon-name-part><tp:taxon-name-part taxon-name-part-type="species" reg="zhuiana">zhuiana</tp:taxon-name-part></tp:taxon-name></italic> is distinguished by its larger size and ovate to oblong-ovate leaf lobes, while <italic><tp:taxon-name><tp:taxon-name-part taxon-name-part-type="genus" reg="Pycnolejeunea">P.</tp:taxon-name-part><tp:taxon-name-part taxon-name-part-type="species" reg="papillosa">papillosa</tp:taxon-name-part></tp:taxon-name></italic> has smaller shoots and orbicular-ovate leaf lobes. Additionally, <italic><tp:taxon-name><tp:taxon-name-part taxon-name-part-type="genus" reg="Pycnolejeunea">P.</tp:taxon-name-part><tp:taxon-name-part taxon-name-part-type="species" reg="zhuiana">zhuiana</tp:taxon-name-part></tp:taxon-name></italic> has 1–8 ocelli per leaf lobe, while <italic><tp:taxon-name><tp:taxon-name-part taxon-name-part-type="genus" reg="Pycnolejeunea">P.</tp:taxon-name-part><tp:taxon-name-part taxon-name-part-type="species" reg="papillosa">papillosa</tp:taxon-name-part></tp:taxon-name></italic> has only 1–2(–3) ocelli per leaf lobe. <italic><tp:taxon-name><tp:taxon-name-part taxon-name-part-type="genus" reg="Pycnolejeunea">Pycnolejeunea</tp:taxon-name-part><tp:taxon-name-part taxon-name-part-type="species" reg="zhuiana">zhuiana</tp:taxon-name-part></tp:taxon-name></italic> also has male bracteoles almost throughout the androecial branch. In contrast, <italic><tp:taxon-name><tp:taxon-name-part taxon-name-part-type="genus" reg="Pycnolejeunea">P.</tp:taxon-name-part><tp:taxon-name-part taxon-name-part-type="species" reg="papillosa">papillosa</tp:taxon-name-part></tp:taxon-name></italic> has only one male bracteole restricted to the base of the branch. The differences between the two species are shown in Table <xref ref-type="table" rid="T1">1</xref>.</p><table-wrap id="T1" position="float" orientation="portrait"><label>Table 1.</label><caption><p>Morphological differences between <italic><tp:taxon-name><tp:taxon-name-part taxon-name-part-type="genus" reg="Pycnolejeunea">Pycnolejeunea</tp:taxon-name-part><tp:taxon-name-part taxon-name-part-type="species" reg="zhuiana">zhuiana</tp:taxon-name-part></tp:taxon-name></italic> and <italic><tp:taxon-name><tp:taxon-name-part taxon-name-part-type="genus" reg="Pycnolejeunea">P.</tp:taxon-name-part><tp:taxon-name-part taxon-name-part-type="species" reg="papillosa">papillosa</tp:taxon-name-part></tp:taxon-name></italic>. The characters of <italic><tp:taxon-name><tp:taxon-name-part taxon-name-part-type="genus" reg="Pycnolejeunea">P.</tp:taxon-name-part><tp:taxon-name-part taxon-name-part-type="species" reg="papillosa">papillosa</tp:taxon-name-part></tp:taxon-name></italic> are taken from the protologues and recent publication (<xref ref-type="bibr" rid="B5">He 1999</xref>; <xref ref-type="bibr" rid="B2">Bastos et al. 2020</xref>).</p></caption><table id="TID0EVIAG" rules="all"><tbody><tr><th rowspan="1" colspan="1">Characteristic</th><th rowspan="1" colspan="1">
                      <italic>
                        <tp:taxon-name><tp:taxon-name-part taxon-name-part-type="genus" reg="Pycnolejeunea">P.</tp:taxon-name-part><tp:taxon-name-part taxon-name-part-type="species" reg="zhuiana">zhuiana</tp:taxon-name-part></tp:taxon-name>
                      </italic>
                    </th><th rowspan="1" colspan="1">
                      <italic>
                        <tp:taxon-name><tp:taxon-name-part taxon-name-part-type="genus" reg="Pycnolejeunea">P.</tp:taxon-name-part><tp:taxon-name-part taxon-name-part-type="species" reg="papillosa">papillosa</tp:taxon-name-part></tp:taxon-name>
                      </italic>
                    </th></tr><tr><td rowspan="1" colspan="1">Shoot width</td><td rowspan="1" colspan="1">0.71–1.32 mm</td><td rowspan="1" colspan="1">0.6–1.0 mm</td></tr><tr><td rowspan="1" colspan="1">Stem in transverse section</td><td rowspan="1" colspan="1">9–11 epidermal cells, surrounding 13–15 medullary cells</td><td rowspan="1" colspan="1">7–9 epidermal cells, surrounding 9–10 medullary cells</td></tr><tr><td rowspan="1" colspan="1">Leaf lobe shape</td><td rowspan="1" colspan="1">Ovate to oblong-ovate, flat to slightly convex, apex plane</td><td rowspan="1" colspan="1">Orbicular-ovate, strongly convex, apex incurved</td></tr><tr><td rowspan="1" colspan="1">Number of ocelli per leaf lobe</td><td rowspan="1" colspan="1">1–8</td><td rowspan="1" colspan="1">1–2(–3)</td></tr><tr><td rowspan="1" colspan="1">Male bracteoles</td><td rowspan="1" colspan="1">nearly throughout the androecial branch, composed of 2(–3) larger bracteoles at the base and 1–2 smaller bracteoles above</td><td rowspan="1" colspan="1">only 1, restricted at the base of androecia</td></tr></tbody></table></table-wrap><p>With regards to the male bracteole, most species of <italic><tp:taxon-name><tp:taxon-name-part taxon-name-part-type="genus" reg="Pycnolejeunea">Pycnolejeunea</tp:taxon-name-part></tp:taxon-name></italic> have only 1 or 1–2 bracteoles per androecial branch and restricted to the base of the androecium. Except for <italic><tp:taxon-name><tp:taxon-name-part taxon-name-part-type="genus" reg="Pycnolejeunea">P.</tp:taxon-name-part><tp:taxon-name-part taxon-name-part-type="species" reg="macroloba">macroloba</tp:taxon-name-part></tp:taxon-name></italic> (Nees &amp; Mont.) Schiffn. from the Neotropics, male bracteoles are present throughout the androecium or nearly so (<xref ref-type="bibr" rid="B5">He 1999</xref>). However, <italic><tp:taxon-name><tp:taxon-name-part taxon-name-part-type="genus" reg="Pycnolejeunea">P.</tp:taxon-name-part><tp:taxon-name-part taxon-name-part-type="species" reg="macroloba">macroloba</tp:taxon-name-part></tp:taxon-name></italic> differs from <italic><tp:taxon-name><tp:taxon-name-part taxon-name-part-type="genus" reg="Pycnolejeunea">P.</tp:taxon-name-part><tp:taxon-name-part taxon-name-part-type="species" reg="zhuiana">zhuiana</tp:taxon-name-part></tp:taxon-name></italic> in the larger plant (to 2.5 mm wide), the rectangular lobules (0.5–0.6 of lobe length) with 9–20 elongated cells along the lateral margin and nearly smooth lobule surface.</p></tp:treatment-sec><tp:treatment-sec sec-type="material" id="SECID0EDHAG"><title>Additional specimens examined.</title><p>Thailand. Krabi: Hat Noppharat Thara - Mu Ko Phi Phi National Park, Khao Ngon Nak Mountain, <named-content xmlns:xlink="http://www.w3.org/1999/xlink" content-type="dwc:verbatimCoordinates" xlink:type="simple"><named-content content-type="geo-json" specific-use="{&#34;type&#34;:&#34;Point&#34;,&#34;coordinates&#34;:[98.769472,8.090250]}" id="NCID0EMHAG" xlink:type="simple">8°5.415'N, 98°46.1683'E</named-content></named-content>, 380 m elev., 24 Mar 2018, <italic>A. Senayai 64</italic> (BKF, PSU); <named-content xmlns:xlink="http://www.w3.org/1999/xlink" content-type="dwc:verbatimCoordinates" xlink:type="simple"><named-content content-type="geo-json" specific-use="{&#34;type&#34;:&#34;Point&#34;,&#34;coordinates&#34;:[98.774500,8.087945]}" id="NCID0EWHAG" xlink:type="simple">8°5.2767'N, 98°46.47'E</named-content></named-content>, 480 m elev., 9 Apr 2022, <italic>S. Chantanaorrapint &amp; A. Chantanaorrapint s.n.</italic> (PSU); <named-content xmlns:xlink="http://www.w3.org/1999/xlink" content-type="dwc:verbatimCoordinates" xlink:type="simple"><named-content content-type="geo-json" specific-use="{&#34;type&#34;:&#34;Point&#34;,&#34;coordinates&#34;:[98.774500,8.087945]}" id="NCID0EAIAG" xlink:type="simple">8°5.2767'N, 98°46.47'E</named-content></named-content>, 480 m elev., 15 Feb 2025, <italic>C. Promma &amp; K. Chanakarn 20250215-27, 20250215-28A, 20250215-29, 20250215-31</italic> (PSU).</p></tp:treatment-sec><ref-list><ref id="B5"><mixed-citation xmlns:xlink="http://www.w3.org/1999/xlink" xlink:type="simple"><person-group><name name-style="western"><surname>He</surname><given-names>X-L</given-names></name></person-group> (<year>1999</year>) <article-title>A taxonomic monograph of the genus <italic><tp:taxon-name><tp:taxon-name-part taxon-name-part-type="genus">Pycnolejeunea</tp:taxon-name-part></tp:taxon-name></italic> (<tp:taxon-name><tp:taxon-name-part taxon-name-part-type="family">Lejeuneaceae</tp:taxon-name-part></tp:taxon-name>, <tp:taxon-name><tp:taxon-name-part taxon-name-part-type="class">Hepaticae</tp:taxon-name-part></tp:taxon-name>).</article-title><source>Acta Botanica Fennica</source><volume>163</volume>: <fpage>1</fpage>–<lpage>77</lpage>.</mixed-citation></ref><ref id="B2"><mixed-citation xmlns:xlink="http://www.w3.org/1999/xlink" xlink:type="simple"><person-group><name name-style="western"><surname>Bastos</surname><given-names>CJP</given-names></name><name name-style="western"><surname>Gentil</surname><given-names>AL</given-names></name><name name-style="western"><surname>Sierra</surname><given-names>AM</given-names></name><name name-style="western"><surname>Zartman</surname><given-names>CE</given-names></name></person-group> (<year>2020</year>) Synopsis of the genus <italic><tp:taxon-name><tp:taxon-name-part taxon-name-part-type="genus">Pycnolejeunea</tp:taxon-name-part></tp:taxon-name></italic> (Spruce) Schiffn. (<tp:taxon-name><tp:taxon-name-part taxon-name-part-type="family">Lejeuneaceae</tp:taxon-name-part></tp:taxon-name>, <tp:taxon-name><tp:taxon-name-part taxon-name-part-type="phylum">Marchantiophyta</tp:taxon-name-part></tp:taxon-name>) in Brazil. Hoehnea 47: e1132019. <ext-link xlink:href="10.1590/2236-8906-113/2019" ext-link-type="doi" xlink:type="simple">https://doi.org/10.1590/2236-8906-113/2019</ext-link></mixed-citation></ref></ref-list></tp:taxon-treatment>
